# Supplementary material for: Treatment of Whole-Plant Corn Silage With Lactic Acid Bacteria and Organic Acid Enhances Quality by Elevating Acid Content, Reducing pH, and Inhibiting Undesirable Microorganisms
Source: Front Microbiol. 2020 Dec 4;11:593088. doi: 10.3389/fmicb.2020.593088 (PMC7746776; doi:10.3389/fmicb.2020.593088)
Supplement: Supplementary file 1 [file Table_1.XLSX]

## Sheet: Table S1
TABLE S1 | Alpha diversity indices of bacterial diversity in corn silages with different treatments
Taxonomy	Reads	OTUs	ace	chao	shannon	simpson	coverage
B-1	36282	90	125.619	119	1.50604	0.381624	0.999173
B-2	36282	97	105.375	105.571	1.89794	0.213314	0.999559
B-3	36282	82	114.69	118.25	1.78411	0.240194	0.999173
B-4	36282	95	122.928	124.25	2.14336	0.181336	0.999256
CON45d-1	36282	283	295.904	305.556	2.71615	0.188081	0.999201
CON45d-2	36282	275	282.525	282.125	2.71598	0.182697	0.999476
CON45d-3	36282	261	280.759	285.667	2.30599	0.264072	0.99898
CON45d-4	36282	229	256.847	262.115	2.5388	0.15847	0.998842
LAB45d-1	36282	253	267.822	266.676	2.36707	0.217921	0.999146
LAB45d-2	36282	210	270.421	263.636	2.36868	0.186205	0.998346
LAB45d-3	36282	278	326.331	346.077	2.85732	0.141672	0.998346
LAB45d-4	36282	339	365.665	370.571	2.54151	0.186169	0.998567
A45d-1	36282	119	318.06	211.812	1.79159	0.275805	0.998484
A45d-2	36282	98	289.196	177.615	2.04039	0.187524	0.998732
A45d-3	36282	134	311.027	232.333	1.98422	0.22579	0.998346
A45d-4	36282	139	368.915	223	1.77701	0.26885	0.998236
CON90d-1	36282	381	385.523	390.714	3.30286	0.12657	0.999531
CON90d-2	36282	361	369.987	374.143	3.19056	0.121715	0.999339
CON90d-3	36282	274	290.667	311.4	2.46333	0.245015	0.999063
CON90d-4	36282	350	361.627	362.794	2.57552	0.17861	0.999173
LAB90d-1	36282	151	168.444	169.056	2.03078	0.25816	0.999283
LAB90d-2	36282	166	172.328	177.667	2.04088	0.292287	0.999587
LAB90d-3	36282	119	133.399	133.615	1.52621	0.361643	0.999449
LAB90d-4	36282	139	147.013	146.5	2.02397	0.29657	0.999587
A90d-1	36282	66	125.921	93.6	0.811215	0.656046	0.999339
A90d-2	36282	49	76.4494	58.5455	1.0764	0.517269	0.999587
A90d-3	36282	70	272.826	126.1	0.766724	0.698745	0.999063
A90d-4	36282	78	103.514	99.4286	1.12362	0.507094	0.999311
