# Supplementary material for: Treatment of Whole-Plant Corn Silage With Lactic Acid Bacteria and Organic Acid Enhances Quality by Elevating Acid Content, Reducing pH, and Inhibiting Undesirable Microorganisms
Source: Front Microbiol. 2020 Dec 4;11:593088. doi: 10.3389/fmicb.2020.593088 (PMC7746776; doi:10.3389/fmicb.2020.593088)
Supplement: Supplementary file 2 [file Table_2.xlsx]

## Sheet: Table S2
TABLE S2 | Relative abundance of bacterial at the phylum level (%)
Taxonomy	Firmicutes	Proteobacteria	Cyanobacteria	Actinobacteria	Bacteroidetes	others
B-1	0.763464	97.2769	1.68127	0.162615	0.113004	0.00276
B-2	0.474064	92.0842	7.11096	0.044099	0.275619	0.0110248
B-3	0.223251	98.5365	1.01152	0.0220495	0.203958	0.00276
B-4	3.86969	69.8335	25.9219	0.0523676	0.308693	0.0137809
CON45d-1	77.5481	18.4609	0.868199	1.61513	0.589824	0.917811
CON45d-2	71.1096	24.5549	1.16311	1.64544	0.452015	1.07491
CON45d-3	80.5441	16.5674	0.981203	0.950885	0.598093	0.358304
CON45d-4	73.061	20.8202	4.17011	1.2265	0.542969	0.179152
LAB45d-1	85.2323	12.3918	0.617386	0.945372	0.468552	0.344523
LAB45d-2	81.2138	16.1237	1.76672	0.377598	0.429965	0.088198
LAB45d-3	64.5361	24.0367	7.16333	2.26834	0.898517	1.09696
LAB45d-4	80.828	15.8343	1.14933	1.07491	0.733146	0.380354
A45d-1	82.071	15.4953	2.11675	0.0633923	0.0578799	0.195689
A45d-2	81.382	15.6414	2.74241	0.0578799	0.0468552	0.129541
A45d-3	82.9668	10.4074	6.36955	0.0771733	0.0826856	0.0964666
A45d-4	77.9036	9.49507	12.2485	0.104735	0.107491	0.140566
CON90d-1	76.6716	15.0956	1.34502	3.22198	1.79428	1.87145
CON90d-2	81.7844	12.9293	0.576043	1.60134	1.80255	1.30643
CON90d-3	86.525	8.98242	0.994984	0.818588	1.89901	0.780001
CON90d-4	88.8374	7.13577	0.909542	0.884736	0.948129	1.28438
LAB90d-1	91.4365	7.23224	1.05011	0.176396	0.0799294	0.0248057
LAB90d-2	90.6234	8.11973	0.132297	0.639436	0.305937	0.179152
LAB90d-3	98.5337	1.11074	0.0937104	0.220495	0.0413428	0
LAB90d-4	92.7402	6.70856	0.135053	0.292156	0.110247	0.0137809
A90d-1	96.7973	2.12226	1.03908	0.0330743	0.00276	0.00551
A90d-2	97.6076	2.28764	0.0523676	0.0137809	0.00551	0.0330743
A90d-3	92.6878	6.61485	0.589824	0.0220495	0.00827	0.0771733
A90d-4	94.9286	4.82057	0.113004	0.0716609	0.00276	0.0633923
