# Supplementary material for: Treatment of Whole-Plant Corn Silage With Lactic Acid Bacteria and Organic Acid Enhances Quality by Elevating Acid Content, Reducing pH, and Inhibiting Undesirable Microorganisms
Source: Front Microbiol. 2020 Dec 4;11:593088. doi: 10.3389/fmicb.2020.593088 (PMC7746776; doi:10.3389/fmicb.2020.593088)
Supplement: Supplementary file 3 [file Table_3.XLSX]

## Sheet: Table S3
TABLE S3 | Relative abundance of bacterial at the genus level (%)
Taxonomy	Lactobacillus	Enterobacteriaceae; g__Klebsiella	Enterobacteriaceae; g__Rosenbergiella	Weissella	norank_f__norank_o__Chloroplast	Pantoea	Acetobacter	Paenibacillus	Leuconostoc	Enterobacter	Lachnoclostridium_5	Serratia	Gluconobacter	Kosakonia	Asaia	Lactococcus	Stenotrophomonas	Anaerocolumna	Acinetobacter	Bifidobacterium	Ruminococcaceae_UCG-005	others
B-1	0.0826856	11.2535	59.0486	0.00275619	1.68127	12.367	0	0.0385866	0.0192933	1.47456	0.00275619	1.04184	4.64969	1.7364	4.33548	0.00275619	0.589824	0	0.0192933	0.00551238	0	1.6482
B-2	0.248057	21.0214	33.846	0.0165371	7.11096	21.2171	0	0.0661485	0.0192933	4.02679	0.0110248	1.29816	3.34601	1.94862	3.45075	0.0303181	0.248057	0	0.223251	0	0	1.87145
B-3	0.088198	21.4928	39.758	0.00275619	1.01152	16.4682	0	0.0744171	0.0137809	4.53117	0.0137809	1.83562	6.15457	2.29315	4.42368	0.00275619	0.113004	0	0.0661485	0.00551238	0	1.65096
B-4	0.799294	29.6869	9.7321	0.0385866	25.9219	9.36828	0	0.0496114	0.622898	4.73513	0.00551238	2.86919	2.0065	5.59782	1.93209	2.26007	0.283887	0.00275619	2.03958	0.0165371	0	2.03131
CON45d-1	51.8053	9.2663	0.15159	10.4956	0.733146	0.818588	0	4.79852	4.2528	1.6482	2.90778	0.887492	0.0165371	0.278375	0.0633923	1.22099	0.91781	0.438234	0.148834	0.0303181	0.00275619	9.11747
CON45d-2	47.6242	13.0478	0.157103	11.9949	1.10523	0.73039	0.00275619	5.03004	2.39513	2.05336	1.12177	2.51089	0.0275619	0.26735	0.0909542	0.91781	0.862687	0.350036	0.281131	0.0523676	0.00826856	9.36828
CON45d-3	56.2097	8.99344	0.0633923	12.2237	0.978447	0.509895	0	3.81456	3.96064	1.74191	1.27611	0.91781	0.0358304	0.245301	0.0330743	0.97569	0.920567	0.920567	0.11576	0.0303181	0.00275619	6.03054
CON45d-4	38.0657	10.5479	0.0689047	19.2024	4.17011	1.66749	0	3.62163	8.24651	2.72863	0.589824	1.81357	0.0606361	0.482333	0.0826856	1.73089	0.763464	0.308693	0.165371	0.0248057	0	5.65845
LAB45d-1	60.6279	5.73563	0.333499	15.0819	0.611874	0.38311	0	2.19117	3.93584	1.42219	1.46078	0.520919	0.0330743	0.206714	0.0468552	0.799294	0.642192	0.316962	0.813075	0.0248057	0	4.8123
LAB45d-2	69.274	8.71507	0.327986	5.91202	1.75018	0.642192	0.00275619	1.23753	3.36806	1.94311	0.46304	1.01152	0.0220495	0.322474	0.0606361	0.59258	1.23753	0.0799294	0.537457	0.00551238	0.00551238	2.48884
LAB45d-3	46.4473	12.0831	0.452015	9.76242	7.15231	0.884736	0.884736	1.30643	4.12601	2.02304	0.352792	0.735902	0.0220495	0.2894	0.0771733	0.926079	1.16035	0.15159	0.661485	1.0446	0.00275619	9.45372
LAB45d-4	62.48	7.58227	0.148834	11.044	1.13279	0.562262	0	2.85541	1.12452	2.43096	0.603605	0.782757	0.0220495	0.234276	0.0771733	0.746927	0.84615	0.316962	0.358304	0.0854418	0.11576	6.44948
A45d-1	81.9001	0.190177	0.0330743	0.00551238	2.114	0.113004	14.7704	0.0744171	0.00551238	0.0220495	0.0165371	0.0468552	0.00275619	0.00275619	0.00275619	0	0.044099	0.00275619	0.0303181	0	0.0110248	0.611874
A45d-2	81.2607	0.239788	0.0606361	0	2.74241	0.0771733	14.8366	0.0468552	0	0.0551238	0.0275619	0.203958	0.00275619	0.0110248	0.00275619	0	0.0220495	0.00551238	0.0110248	0.00275619	0.00275619	0.388622
A45d-3	82.3301	0.23152	0.0468552	0.00275619	6.36679	0.170884	9.32694	0.452015	0	0.0716609	0.0689047	0.126785	0	0.0220495	0.00826856	0	0.0578799	0.0192933	0.00275619	0.00826856	0.0110248	0.675266
A45d-4	77.4571	0.15159	0.0413428	0	12.2457	0.15159	8.6875	0.283887	0	0.0385866	0.0496114	0.121272	0	0.00826856	0	0	0.0192933	0.0110248	0.00275619	0.00826856	0.0192933	0.702828
CON90d-1	53.7787	5.04934	0.479577	8.29061	1.30092	0.744171	0.101979	6.43845	0.992228	1.03081	1.83286	0.509895	0.00826856	0.0964666	0.0303181	0.261838	0.59258	0.722121	0.545725	1.20721	0.487845	15.498
CON90d-2	59.2801	4.82333	0.501626	6.77195	0.551238	0.777245	0.132297	6.29789	1.25407	0.84615	2.41718	0.636679	0.0358304	0.107491	0.088198	0.336255	0.474064	1.01979	0.598093	0.220495	1.05838	11.7717
CON90d-3	71.5479	4.06538	0.316962	4.64969	0.93986	0.344523	0.0248057	3.72912	1.53795	0.865443	0.768976	0.55675	0.0110248	0.300424	0.0799294	0.59258	0.542969	0.311449	0.418941	0.396891	0.760708	7.23775
CON90d-4	68.3342	2.6487	0.129541	11.1378	0.906786	0.314205	0.00551238	3.55273	1.59583	0.611874	1.12728	0.245301	0.0137809	0.0854418	0.0275619	0.228764	0.259082	0.515407	0.234276	0.162615	0.372085	7.49132
LAB90d-1	82.1344	4.41266	0.15159	2.55774	1.05011	0.201202	0	2.57704	1.54622	0.768976	1.12452	0.286644	0.0137809	0.159859	0.00551238	0.47682	0.212226	0.40516	0.438234	0	0.0165371	1.46078
LAB90d-2	78.9069	3.60509	0.0220495	3.44523	0.113004	0.168127	0	3.90827	1.35053	1.24855	0.722121	0.655973	0	0.226007	0.0137809	0.228764	0.399647	0.297668	0.319718	0.0468552	0.0606361	4.26107
LAB90d-3	91.5909	0.316962	0.00551238	0.421697	0.0937104	0.0551238	0	3.90827	0.0826856	0.11576	1.07491	0.0303181	0	0.0275619	0	0.0248057	0.0771733	0.435478	0.126785	0.0110248	0	1.60135
LAB90d-4	76.7598	3.80905	0.0496114	2.0258	0.135053	0.234276	0	6.18764	0.504382	0.967422	2.19668	0.40516	0.00275619	0.15159	0.00275619	0.344523	0.234276	3.17237	0.0716609	0	0.00551238	2.73965
A90d-1	96.4748	0.0771733	0.0165371	0	1.03908	0.0358304	1.86318	0.165371	0	0.0110248	0.0551238	0.0275619	0	0	0	0	0.0110248	0.0330743	0.00551238	0	0	0.184665
A90d-2	97.4588	0.044099	0.00275619	0	0.0523676	0.0137809	2.15809	0.0826856	0	0.0137809	0.0358304	0.0110248	0	0	0	0	0.00826856	0.0110248	0.00275619	0	0	0.104735
A90d-3	92.4288	0.110248	0.0165371	0	0.589824	0.0523676	6.29238	0.159859	0	0.00826856	0.044099	0.0303181	0.00275619	0	0.00275619	0	0.0275619	0.0220495	0	0.00275619	0	0.20947
A90d-4	94.1734	0.0799294	0.0165371	0	0.113004	0.0551238	4.49259	0.38311	0	0.0220495	0.140566	0.0358304	0.00275619	0.00551238	0.00551238	0	0.00826856	0.129541	0.0110248	0.00275619	0	0.322474
